# Supplementary material for: Biomarkers and Risk Factors Associated with Apnea in Hospitalized Infants with Acute Respiratory Infection
Source: Viruses. 2026 Jul 15;18(7):778. doi: 10.3390/v18070778 (PMC13431620; doi:10.3390/v18070778)
Supplement: Supplementary file 1 [file viruses-18-00778-s001.zip]

Archive with 1 entries (1 files):
- viruses-4405385-supplementary.pdf
